# Supplementary material for: Weakened AMOC related to cooling and atmospheric circulation shifts in the last interglacial Eastern Mediterranean
Source: Nat Commun. 2023 Aug 25;14:5180. doi: 10.1038/s41467-023-40880-z (PMC10449873; doi:10.1038/s41467-023-40880-z)
Supplement: Supplementary file 4 — Supplementary Data 1 [file 41467_2023_40880_MOESM4_ESM.xlsx]

## Sheet: Info
Manuscript reference:
Weakened AMOC related to cooling and atmospheric circulation shifts in the last interglacial Eastern Mediterranean.
Levy et al.
Data:
Sheet #2: Peqi'in Cave δ18Ocalcite, δ13Ccalcite, original record and revised age's record.
Sheet #3: Fluid inclusion sample water yield, δ18O , δ2H , d-excess and sample δ18Ocalcite, δ13Ccalcite.
Sheet #4: TEX86 temperatures and sample δ18Ocalcite, δ13Ccalcite (Peqi'in Cave and Soreq Cave).
Sheet #5: Soreq rainfall δ18O, δ2H, backward trajectories and clusters.
Sheet #6: 1995-2021 accumulated rainfall d-excess for Soreq, Central and Northern Eastern Mediterranean.
Sheet #7: Mediterranean Oscillation Index (MOI2)

## Sheet: CaCO3
Peqi'in Cave PEK-9 speleothem calcite isotope values and corresponding ages (after Bar-Matthews et al., 2003) and revised ages.
Columns A-D: Original ages, revised ages, δ18O and δ13C
Original age	Revised age	δ18O	δ13C
(ka)	(ka)	(‰; VPDB)	(‰; VPDB)
110	110	-5.01	-12.1
110.4	110.4	-4.25	-11.4
110.8	110.8	-4.31	-11.4
111.2	111.2	-4.3	-11.59
111.6	111.6	-4.51	-11.85
112.1	112.1	-4.58	-11.84
112.6	112.6	-4.48	-11.71
113	113	-4.52	-11.71
113.8	113.8	-4.39	-11.04
114.7	114.7	-4.37	-11.94
115.5	115.5	-3.8	-11.1
116.3	116.3	-4.04	-11.14
117.2	117.2	-4.22	-11.03
118	118	-4.17	-10.43
118.4	119.5	-4.32	-11.33
118.8	119.8	-4.04	-11.16
119.2	120.2	-4.04	-11.24
119.6	120.5	-4.71	-11.3
120	120.9	-5.36	-8.1
120.1	121	-6.34	-6.79
120.2	121.1	-6.43	-6.93
120.25	121.1	-6.46	-7.48
120.3	121.2	-6.27	-7.61
120.4	121.3	-6.34	-7.08
120.5	121.4	-6.13	-6.91
120.6	121.4	-6.23	-7.43
120.65	121.5	-6.85	-8.64
120.7	121.5	-7.31	-10.31
120.8	121.6	-6.92	-10.23
120.9	121.7	-6.82	-10.34
121	121.8	-6.89	-10.9
121.1	121.9	-6.61	-10.24
121.2	122	-7.72	-10.66
121.25	122	-7.16	-10.87
121.3	122.1	-6.91	-10.74
121.4	122.2	-7.54	-11.24
121.5	122.3	-7.09	-10.83
121.6	122.3	-6.46	-9.3
121.7	122.4	-7.44	-8.9
121.8	122.5	-6.93	-8.81
121.9	122.6	-6.5	-9.1
122	122.7	-7.16	-9.81
122.05	122.7	-6.7	-9.28
122.1	122.8	-7.06	-9.51
122.2	122.9	-6.73	-9.44
122.3	123	-7.34	-9.84
122.4	123.1	-6.66	-9
122.5	123.2	-6.39	-9.29
122.6	123.2	-7.06	-9.76
122.7	123.3	-6.74	-9.47
122.8	123.4	-7.06	-9.4
122.9	123.5	-6.79	-8.94
123	123.6	-6.68	-8.87
123.1	123.7	-6.95	-8.6
123.2	123.8	-7.46	-8.43
123.3	123.9	-7.53	-7.44
123.4	124	-7.11	-6.16
123.5	124.1	-7.42	-6.52
123.7	124.2	-7.84	-6.11
123.8	124.3	-7.51	-6.48
123.9	124.4	-7.16	-5.29
124	124.5	-6.99	-4.87
124.05	124.5	-6.97	-4.67
124.1	124.6	-6.98	-4.67
124.2	124.7	-7.48	-4.88
124.3	124.8	-6.98	-4.66
124.4	124.9	-6.84	-4.36
124.5	125	-6.86	-4.53
124.6	125	-6.99	-4.51
124.7	125.1	-7.15	-4.76
124.8	125.2	-7.23	-4.81
124.9	125.3	-7.14	-4.88
125	125.4	-7.03	-5.09
125.1	125.5	-7.8	-5.51
125.2	125.6	-6.75	-5.03
125.3	125.7	-6.92	-5.05
125.4	125.8	-6.73	-4.58
125.5	125.9	-6.8	-4.95
125.55	125.9	-6.87	-5.67
125.6	125.9	-6.59	-5.96
125.7	126	-6.68	-6.39
125.8	126.1	-6.72	-5.67
125.9	126.2	-6.73	-6.25
126	126.3	-7.31	-6.59
126.1	126.4	-7.27	-6.56
126.2	126.5	-6.88	-6.43
126.4	126.7	-7.16	-6.18
126.5	126.8	-6.87	-5.84
126.6	126.8	-7.26	-6.03
126.7	126.9	-6.86	-5.98
126.8	127	-6.59	-5.38
126.9	127.1	-6.75	-5.74
127	127.2	-6.72	-6.97
127.1	127.3	-7.09	-7.54
127.2	127.4	-6.83	-7.1
127.3	127.5	-6.6	-6.51
127.4	127.6	-6.58	-6.72
127.45	127.6	-6.92	-7.17
127.5	127.7	-7.1	-8.15
127.6	127.7	-7.03	-9.76
127.7	127.8	-6.76	-9.94
127.8	127.9	-7.09	-10.48
127.85	128	-7.08	-10.59
127.9	128	-7.33	-10.89
128	128.1	-7.47	-10.63
128.05	128.1	-7.22	-10.93
128.1	128.2	-7.55	-11.59
131	129	-5.78	-11.38

## Sheet: Fluid inclusion
Peqi'in Cave PEK-9 last interglacial fluid inclusion stable isotope values.
Columns A,B,C,D: Sample ID, batch, age (revised), ±.
Columns E,F,G: Fluid inclusion water yield, δ18O, precision.
Columns H,I,J,K: Fluid inclusion δ2H, precision, d-excess, precision.
Columns L,M,N,O: Calcite δ18O, ±, δ13C, ±.
Columns P, Q,R,S: Temperature- 𝛥𝛿18O(calcite-water) method (Däeron et al., 2019 calibration), Temperature - 𝛥𝛿18O(calcite-water) method (Tremaine et al., 2011 calibration), dexcesscalc. (eq.4), notes.
Sample #	Batch	Age		H2O	δ18O(H2O)	± 2σ	δ2H(H2O)	± 2σ	d-excess	± 2σ	δ18Ocalcite	± 2σ	δ13Ccalcite	± 2σ	T (Däeron et al., 2019)	T (Tremaine et al., 2011)	d-excesscalc.	Notes:
		(ka)	±	(𝜇L)	(‰vs. VSMOW)		(‰vs. VSMOW)		(‰; vs. VSMOW)		(‰; vs. VPDB)		(‰; vs. VPDB)		(°C)	(°C)	(‰; vs. VSMOW)	(Red - not used in manuscript figures)
A11	1	121.5	0.8	0.285839	-8.2553	0.2	-39.8142	1.2	26.2282	2	-7.37645	0.3	-8.85375	1.9	17.6998	14.9716	18.4811
A12	1	122.1	0.7	0.322843	-8.46166	0.2	-43.6867	1.2	24.0067	2	-7.51241	0.2	-11.0405	0.6	17.3578	14.6054	19.425
A13	1	122.3	0.7	0.537013	-8.03211	0.2	-45.9175	0.8	18.3394	1.78885	-7.47314	0.1	-10.7061	0.3	19.2606	16.6438	16.3791
A63	2	122.3	1	0.180531	-8.33371	0.3	-46.1334	1.2	20.5363	2.68328	-7.49051	0.1	-9.9356	0.1	17.8725	15.1566	16.3021
A67	2	122.3	1	0.181582	-8.30159	0.3	-46.7543	1.2	19.6584	2.68328	-7.56128	0.1	-10.581	0.1	18.3733	15.6929	16.2472
A68	2	122.3	1	0.18958	-9.03278	0.3	-48.69	1.2	23.5723	2.68328	-7.56489	0.1	-10.7537	0.1	14.8659	11.9391	14.3404
A15	1	122.6	0.5	0.412585	-7.25171	0.2	-38.3311	0.8	19.6826	1.78885	-7.1517	0.1	-9.02379	0.1	21.5293	19.0771	21.5485
A17	1	122.7	0.3	0.746977	-7.52933	0.2	-39.9935	0.8	20.2411	1.78885	-7.36708	0.1	-9.34057	0.1	21.2196	18.7447	22.0593
A18	1	123	0.5	0.571485	-8.14253	0.2	-47.312	0.8	17.8282	1.78885	-7.30698	0.1	-9.87384	0.1	17.9105	15.1972	18.0721
A19	1	123.2	0.8	0.384903	-8.67641	0.2	-49.3434	0.8	20.0679	1.78885	-7.4439	0.1	-9.82212	0.1	15.9923	13.1438	18.7573
A20	1	123.3	0.5	0.103461	-8.91565	0.5	-50.7528	1.6	20.5724	4.30813	-7.51779	0.1	-9.55366	0.1	15.2003	12.2966	18.0382
A22	1	123.7	0.3	0.217703	-8.32362	0.3	-48.4218	1.2	18.1672	2.68328	-6.98175	0.1	-9.93686	0.1	15.4713	12.5865	14.975
A23	1	123.9	0.4	0.227111	-8.48693	0.3	-48.2436	1.2	19.6519	2.68328	-7.41865	0.1	-8.31128	0.1	16.7828	13.9898	19.4968
A24	1	123.9	0.4	0.265386	-8.27212	0.2	-48.0605	1.2	18.1165	2	-7.11019	0.1	-9.62271	0.1	16.3333	13.5087	17.2148
A69	2	123.9	1	0.232407	-8.7034	0.3	-47.9713	1.2	21.6559	2.68328	-7.34936	0.1	-10.0136	0.1	15.4107	12.5217	19.2154
A25	1	124.2	0.4	0.284788	-8.46408	0.2	-50.6104	1.2	17.1022	2	-7.68275	0.1	-7.05624	0.1	18.1728	15.4783	19.7572
A26	1	124.2	0.4	0.152006	-8.5114	0.3	-49.5292	1.2	18.562	2.68328	-7.5315	0.1	-5.30649	0.1	17.2093	14.4464	19.6297
A27	1	124.2	0.4	0.216851	-8.65427	0.3	-49.7528	1.2	19.4814	2.68328	-7.49672	0.1	-6.67887	0.1	16.3522	13.529	19.1282
A28	1	124.6	0.4	0.107825	-8.9242	0.5	-51.641	1.6	19.7526	4.30813	-7.38468	0.1	-5.01408	0.1	14.5263	11.576	14.2382
A29	1	124.6	0.4	0.213309	-7.97282	0.3	-47.3286	1.2	16.454	2.68328	-7.30136	0.1	-7.40541	0.1	18.7103	16.054	17.8847
A71	2	124.6	1	0.178968	-8.61502	0.3	-50.0117	1.2	18.9084	2.68328	-7.50987	0.1	-5.27241	0.1	16.6045	13.799	16.8683
A30	1	124.8	0.2	0.084266	-8.3889	0.5	-48.7277	2.4	18.3835	4.66476	-7.31759	0.1	-5.43541	0.1	16.7687	13.9747	15.4858
A31	1	125.1	0.7	0.10088	-8.46351	0.5	-46.5646	1.6	21.1435	4.30813	-7.29593	0.1	-4.7783	0.1	16.3051	13.4785	16.807
A72	2	125.1	1	0.0645518	-9.43675	1	-47.4102	2.4	28.0838	8.35225	-7.41619	0.1	-5.28562	0.1	12.2573	9.1519	16.9228	FI water yield too low.
A32	1	125.3	0.8	0.089504	-9.03604	0.5	-48.3272	2.4	23.961	4.66476	-7.30786	0.1	-4.94701	0.1	13.6331	10.6214	15.3605
B10	3	125.3	1.2	0.190367	-8.37615	0.3	-47.2088	1.2	19.8004	2.68328	-7.34405	0.1	-5.60772	0.3	16.9578	14.1772	16.7681
A33	1	125.5	0.7	0.301027	-8.04341	0.2	-44.5566	1.2	19.7907	2	-7.55222	0.1	-6.43653	0.1	19.5933	17.0005	21.5189
A34	1	125.5	0.7	0.094701	-7.64994	0.5	-44.3025	2.4	16.8971	4.66476	-7.38409	0.1	-6.1179	0.1	20.7056	18.1933	20.429
A35	1	125.5	0.7	0.117659	-8.15015	0.5	-45.8145	1.6	19.3867	4.30813	-7.38153	0.1	-5.50814	0.1	18.2359	15.5458	18.8964
A73	2	125.5	1	0.113614	-8.23699	0.5	-47.1575	1.6	18.7383	4.30813	-7.55934	0.1	-6.18096	0.1	18.6792	16.0208	18.9749
A77	2	125.5	1	0.0645701	-7.60102	1	-42.6052	2.4	18.2029	8.35225	-7.31663	0.1	-7.14965	0.1	20.6139	18.0949	21.5868	FI water yield too low.
A36	1	126.1	0.5	0.176877	-7.6987	0.3	-42.9091	1.2	18.6805	2.68328	-7.50066	0.1	-6.85682	0.1	21.0417	18.5539	20.6066
A76	2	126.1	1	0.0607636	-8.34746	1	-42.6886	2.4	24.0911	8.35225	-7.40021	0.1	-7.33822	0.1	17.368	14.6163	20.0238	FI water yield too low.
A37	1	126.4	0.5	0.147835	-8.96483	0.5	-42.5537	1.6	29.1649	4.30813	-7.35656	0.1	-6.2502	0.1	14.2002	11.2274	20.9563
A38	1	126.8	0.8	0.043764	-9.68557	1	-42.7388	2.4	34.7458	8.35225	-7.28356	0.1	-6.08178	0.1	10.4842	7.25975	19.3064	FI water yield too low.
A75	2	126.8	1	0.0852502	-9.92824	0.5	-46.0071	2.4	33.4188	4.66476	-7.5278	0.1	-6.44166	0.1	10.4888	7.26464	17.9911
A74	2	127.1	1	0.0955824	-9.97042	0.5	-44.7252	2.4	35.0382	4.66476	-7.35237	0.1	-7.08854	0.1	9.48795	6.19738	16.9222
A39	1	127.3	0.8	0.095629	-8.49852	0.5	-43.2974	2.4	24.6908	4.66476	-7.3691	0.1	-7.74386	0.2	16.4884	13.6747	18.0968
B11b	3	127.3	1.3	0.13307	-9.01622	0.5	-45.9592	1.6	26.1705	4.30813	-7.40284	0.1	-6.63702	0.1	14.1756	11.2011	15.7048	Low temporal resolution. Measured to replicate early-LIG high d-excess.
B8	3	127.3	1.3	0.191132	-9.54693	0.3	-47.7432	1.2	28.6322	2.68328	-7.36176	0.1	-5.69851	0.1	11.4895	8.33226	13.5923	Low temporal resolution. Measured to replicate early-LIG high d-excess.
B9	3	127.3	1.3	0.237561	-9.22181	0.3	-49.2276	1.2	24.5469	2.68328	-7.41211	0.1	-5.10481	0.1	13.2476	10.2095	12.5105	Low temporal resolution. Measured to replicate early-LIG high d-excess.
A78	2	127.7	1	0.0705639	-8.27846	1	-44.4493	2.4	21.7783	8.35225	-7.37224	0.1	-8.73673	0.1	17.5671	14.8295	17.7979	FI water yield too low.
A40	1	128	0.8	0.115176	-7.52144	0.5	-41.2811	1.6	18.8904	4.30813	-7.84901	0.5	-11.6515	0.2	23.6741	21.3803	26.9557

## Sheet: TEX86
Peqi'in Cave and Soreq Cave GDGT derived TEX86 temperatures.
Columns A,B,C,D,E: Cave, speleothem ID, sample ID (#), age, age uncertainty (for Peqi'in non-discrete samples: the age range of respective fluid inclusion samples),
Columns F,G,H,I,J,K,L,M: TEX86 temperature, precision, methane index (MI), calcite δ18O, ±, δ13C, ±, notes.
Cave	Speleothem ID	Sample #	Age		TEX86 Temperature	± 2σ	MI	δ18Ocalcite	± 2σ	δ13Ccalcite	± 2σ	Notes:
			(ka)	±	(°C)			(‰; vs. VPDB)		(‰; vs. VPDB)
Peqiin	PEK-9	T7	119.3	1.3	21.4	0.6	0.257971	-4.44713	0.454781	-10.8799	0.600283	Accumulated
Peqiin	PEK-10	T8	121.1	0.3	19.2	0.6	0.329971	-6.20739	0.57113	-8.59218	0.906801	Accumulated
Peqiin	PEK-11	T9	121.8	0.5	19.6	0.6	0.296533	-7.21378	0.350708	-9.63818	1.2686	Accumulated
Peqiin	PEK-12	T10	123.8	0.5	17.4	0.6	0.338461	-7.33225	0.350498	-7.68809	2.3816	Accumulated
Peqiin	PEK-13	T11	122.9	0.3	19.2	0.6	0.294472	-7.2978	0.146102	-9.36199	0.511852	Accumulated
Peqiin	PEK-14	T12	124.9	0.7	18.7	0.6	0.297291	-7.42408	0.128143	-6.09186	1.31355	Accumulated
Peqiin	PEK-15	T13	126.8	1.5	19.7	0.6	0.219666	-7.5445	0.260942	-8.52528	3.01714	Accumulated
Peqiin	PEK-16	T6	156.1	0.1	13.8	0.6	0.381463	-3.85569	0.145223	-10.3518	0.172382	Accumulated
Peqiin	PEK-17	T15	127.3	0.1	20.6	0.6	0.279054	-7.34175	0.1	-6.07617	0.377654	Accumulated
Peqiin	PEK-18	T16	126.3	1.1	19.6	0.6	0.286678	-7.36631	0.1	-5.28812	0.198391	Accumulated
Peqiin	PEK-19	T17	127.3	0.1	20	0.6	0.263021	-7.40284	0.1	-6.63702	0.1	Accumulated
Peqiin	PEK-20	C6	129	1	15.9	0.6	0.237351	-6.06946	0.266374	-10.939	0.1	Discrete
Peqiin	PEK-21	C7	127.7	0.1	19.8	0.6	0.240354	-7.30394	0.1	-8.07746	0.143423	Discrete
Peqiin	PEK-22	C8	127.7	0.3	20	0.6	0.243526	-7.35193	0.1	-6.82269	0.129901	Discrete
Peqiin	PEK-23	C9	127.2	0.2	20.3	0.6	0.272625	-7.30666	0.1	-5.52472	0.1	Discrete
Peqiin	PEK-24	C10	126.7	0.4	18.9	0.6	0.260893	-7.47933	0.1	-6.3904	0.167067	Discrete
Peqiin	PEK-25	C11	125.9	0.5	18.3	0.6	0.292616	-7.50906	0.1	-5.60112	0.1	Discrete
Peqiin	PEK-26	C12	125	0.5	18.9	0.6	0.317391	-7.32303	0.1	-5.69108	0.242005	Discrete
Peqiin	PEK-27	C13	124	0.55	16.5	0.6	0.30107	-7.2813	0.1	-7.96854	0.1	Discrete
Peqiin	PEK-28	C14	123.1	0.45	17.1	0.6	0.333746	-7.08771	0.1	-9.62595	0.1	Discrete
Peqiin	PEK-29	C15	122.2	0.6	15.5	0.6	0.487769	-7.25724	0.1	-8.6784	0.1	Discrete; High MI
Peqiin	PEK-30	C16	121.2	0.5	20.7	0.6	0.302644	-6.22732	0.1	-9.3254	0.1	Discrete
Soreq	SO-15	A19	127	0.5	20.9	0.6	0.287083
Soreq	SO-16	A14	121	1	21.4	0.6	0.18595
Soreq	12-Z	A1	19.2	0.2	11.5	0.6	0.222906
Soreq	12-Z	A3	19.2	0.2	13.8	0.6	0.269517
Soreq	12-Z	A5	19.2	0.2	12.4	0.6	0.230249
Soreq	2-6	A1	1.25	0.25	16.1	0.6	0.271689
Soreq	2-6	A2	1.25	0.25	15.5	0.6	0.23855
Soreq	2-6	A3	1.25	0.25	19.4	0.6	0.48882					High MI
Soreq	2-6	A4	1.25	0.25	17.7	0.6	0.360256
Soreq	2-6	A5	1.25	0.25	17.2	0.6	0.382239

## Sheet: Soreq rainfall
Soreq rainfall stable isotope values taken between 1995-2021 (for >15mm events).
Columns A,B,C: Date, number of samples taken on day (# samples), daily accumulated rainfall.
Columns D,E,F: δ18O (±0.1‰), δ2H (±1‰), d-excess (±1.3‰) (vs. VSMOW).
Columns G,H,I: Number of Lagrangian derived backward trajectories, relative humidity at 2m with respect to saturation at the sea surface (RHSST), temperature at 2m minus SST (T2M-SST)
Columns J,K: Dominant cluster (Cluster1st; 0=N-cluster, 1=NW(sh.)-cluster, 2=NW-cluster, 3=W-cluster), fraction of trajectories in dominant cluster (Cluster1stF).
Date	# samples	Rainfall	δ18O	δ2H	d-excess	# trajectories	RHSST	T2M-SST	Cluster1st	Cluster1stF
		(mm)	(‰; vs. VSMOW)	(‰; vs. VSMOW)	(‰; vs. VSMOW)		(%)	(°C)
1995-11-23	1	23	-6.59	-19	33.72	218	37.843	-4.766	3	0.57
1995-12-13	1	18.6	-4.91	-11.6	27.68	194	46.831	-3.627	1	1
1996-01-06	1	39.1	-7.04	-34.8	21.52	88	60.232	-1.694	3	0.93
1996-01-18	1	24.7	-10.76	-52.6	33.48	263	48.519	-4.758	1	0.96
1996-01-19	1	34.4	-8.24	-35.8	30.12	182	43.241	-5.388	1	0.99
1996-02-02	1	34.7	-6.89	-33.6	21.52	49	60.148	-1.568	3	1
1996-02-11	1	19.4	-6.97	-32.1	23.66	196	49.107	-3.851	3	0.48
1996-03-01	1	37	-9.01	-33.7	38.38	2	49.386	-3.094	1	1
1996-03-06	1	20.4	-7.12	-29.9	27.06	2	47.869	-3.899	3	1
1996-03-07	2	50.6	-6.93901	-28.5304	26.9817	220	50.833	-3.547	3	0.48
1996-03-08	1	20.4	-4.27	-0.4	33.76	396	47.991	-4.365	0	0.77
1996-03-24	1	16.5	-6.51	-29.9	22.18	94	49.907	-2.47	1	0.94
1996-03-25	1	18.3	-7.09	-39.7	17.02	207	47.627	-2.938	1	1
1996-10-13	1	16.5	-3.2	-18.9	6.7	80	59.082	-1.889	3	1
1997-01-16	1	21.8	-10.1	-64	16.8	166	55.967	-2.914	3	0.84
1997-01-21	1	31	-8.24	-35.8	30.12	0	-	-	-	-
1997-01-22	1	33.8	-5.98	-29	18.84	18	32.823	-1.842	1	1
1997-01-23	1	23.6	-13.4	-85	22.2	76	59.127	-2.091	3	0.84
1997-01-31	1	22.4	-5.18	-20	21.44	137	39.116	-3.49	1	0.89
1997-02-03	1	30.6	-6.46	-29.5	22.18	110	33.486	-5.769	0	0.51
1997-02-22	2	60.5	-7.90273	-41.7273	21.4945	337	40.524	-3.853	1	0.75
1997-02-23	1	41.4	-5.32	-20	22.56	280	46.141	-4.323	1	0.56
1997-03-03	1	22.4	-8.31	-48	18.48	67	60.26	-1.382	3	0.84
1997-03-15	1	28.1	-5.65	-22	23.2	35	57.198	-0.864	1	1
1997-03-16	1	38.5	-6.32	-32.8	17.76	130	52.383	-1.924	1	1
1997-05-04	1	15.5	-4.38	-21.3	13.74	51	68.838	-0.539	3	1
1997-10-18	1	27.5	-0.91	3.6	10.88	5	70.871	-0.237	3	1
1997-11-04	1	37.9	-5.37	-32.2	10.76	57	45.561	-4.213	3	0.91
1997-12-10	1	47	-6.79	-32.4	21.92	203	51.49	-4.327	1	0.75
1997-12-12	1	27.3	-5.82	-24.8	21.76	13	51.589	-3.683	1	1
1997-12-16	1	15.4	-3	-12	12	3	50.938	-2.602	3	1
1997-12-19	1	16.4	-4.32	-14	20.56	202	49.185	-3.449	1	0.85
1997-12-21	1	17	-7.32	-35.4	23.16	85	38.598	-5.39	1	0.98
1998-01-13	1	44.1	-6.22	-26	23.76	214	35.851	-5.49	0	1
1998-01-21	1	27.9	-4.37	-21	13.96	14	56.998	-2.534	3	1
1998-01-30	1	29.3	-4.98	-17.4	22.44	276	46.565	-4.677	1	0.99
1998-03-01	1	15.2	-5.16	-22.8	18.48	99	60.398	-1.72	1	0.61
1998-03-18	1	43	-9.18	-44.7	28.74	203	43.194	-4.025	0	0.52
1999-01-18	1	42	-6.67	-27	26.36	132	53.838	-2.333	3	0.92
1999-04-07	1	33.4	-6.2	-26.7	22.9	80	65.361	-1.087	3	1
1999-12-13	1	26.6	-4.06	-24.3	8.18	0	-	-	-	-
2000-01-05	1	39.8	-7.03	-29.4	26.84	264	42.618	-5.716	1	0.5
2000-01-06	1	40	-7.6	-30.6	30.2	247	39.682	-5.888	2	0.42
2000-01-21	1	41.7	-4.44	-14.1	21.42	159	47.852	-4.277	0	0.46
2000-01-27	2	42.9	-8.01058	-30.4688	33.6159	276	39.129	-3.68	1	0.54
2000-01-29	1	40	-7.64	-57.7	3.42	169	35.012	-6.797	1	0.51
2000-02-12	1	31.5	-5.76	-28.2	17.88	0	-	-	-	-
2000-03-25	1	24.1	-10.2	-55.5	26.1	109	46.169	-2.198	1	0.9
2000-10-24	1	16.4	-3.43	1.4	28.84	206	40.565	-3.537	1	1
2000-12-01	1	16.2	-9.12	-48.5	24.46	99	51.76	-2.78	3	0.74
2000-12-13	1	24.1	-4.41	-14.9	20.38	95	49.579	-2.618	1	0.56
2000-12-20	2	46.7	-5.38163	-16.1799	26.8731	108	58.078	-1.483	3	0.99
2000-12-25	1	22.8	-3.93	3	34.44	213	43.881	-4.632	1	0.72
2001-01-04	1	18	-5.96	-27.9	19.78	28	50.395	-3.226	3	1
2001-01-05	1	18	-3.82	-4.9	25.66	7	55.677	-2.779	3	1
2001-01-19	1	22	-7.44	-30.3	29.22	62	55.672	-1.698	3	1
2001-01-25	1	42.8	-6.19	-25.8	23.72	287	41.667	-3.72	1	0.98
2001-02-05	1	34.9	-4.49	-11.8	24.12	249	47.425	-3.432	1	0.83
2001-02-22	1	18	-4.95	-11.7	27.9	289	39.165	-4.142	0	0.93
2001-11-18	1	39.6	-4.63	-5.6	31.44	200	42.819	-2.931	2	0.4
2001-12-05	1	42.6	-9.8	-59	19.4	213	45.027	-4.326	1	0.96
2001-12-06	1	32.6	-9.17	-58.8	14.56	209	47.587	-4.646	1	1
2001-12-20	1	24	-4.72	-7.7	30.06	317	41.133	-5.902	1	0.96
2002-01-08	1	37.9	-7.19	-29.7	27.82	267	37.051	-6.937	1	0.49
2002-01-09	2	55.6	-6.94504	-33.7835	21.7768	281	37.77	-5.193	1	0.86
2002-01-10	1	25.5	-9.51	-55.7	20.38	227	44.705	-4.728	2	0.59
2002-01-21	1	21	-5.51	-24.5	19.58	152	52.219	-3.001	3	0.87
2002-01-22	1	20.2	-4.87	-13.6	25.36	43	48.545	-2.39	3	0.91
2002-01-23	1	16.6	-5.02	-12.8	27.36	102	46.329	-2.567	3	0.55
2002-01-28	1	18	-4.76	-11.2	26.88	0	-	-	-	-
2002-02-12	1	34.1	-1.52	10.1	22.26	42	61.67	-1.285	1	0.55
2002-02-13	1	23.8	-7.21	-41.1	16.58	67	60.722	-1.393	3	0.9
2002-03-29	1	27.5	-7.33	-34.1	24.54	104	51.91	-3.275	1	0.98
2002-04-02	2	36.3	-7.5257	-40.654	19.5516	79	50.621	-2.068	1	1
2002-04-03	1	26.6	-7.36	-40	18.88	209	52.326	-2.673	1	1
2002-12-10	1	16.7	-6.1	-25.9	22.9	58	51.288	-3.156	3	0.72
2002-12-11	1	15.8	-5.87	-18.6	28.36	339	46.032	-5.634	1	0.96
2002-12-20	1	33.4	-6.65	-28.1	25.1	89	52.891	-3.026	3	0.7
2002-12-22	1	40.9	-6.78	-22.8	31.44	166	31.053	-6.218	1	0.69
2002-12-25	1	32.8	-6.51	-25.7	26.38	172	39.587	-4.64	1	0.65
2003-01-05	1	39	-5.73	-27.8	18.04	119	57.425	-1.524	3	0.81
2003-01-20	1	16.5	-6.78	-35.5	18.74	1	43.213	-2.73	3	1
2003-01-21	2	33.3	-6.16955	-23.7706	25.5858	0	-	-	-	-
2003-02-05	1	17.5	-3.75	-8.8	21.2	239	41.466	-4.119	1	0.81
2003-02-09	1	15.4	-3.19	7.8	33.32	224	42.544	-4.425	0	0.56
2003-02-14	1	31.1	-6.21	-30.1	19.58	98	47.035	-3.648	1	0.66
2003-02-16	1	25.1	-5.29	-16.7	25.62	284	46.072	-4.583	1	1
2003-02-20	1	49.7	-6.46	-22.8	28.88	114	50.573	-3.876	1	0.87
2003-02-28	1	178	-7.53	-34	26.24	178	40.828	-4.947	1	0.79
2003-03-16	1	29.6	-5	-19.2	20.8	0	-	-	-	-
2003-03-20	1	42	-4.83	-20	18.64	278	40.839	-2.801	0	0.51
2003-03-25	1	37.6	-6.36	-30	20.88	60	41.734	-4.941	0	0.72
2003-03-26	1	35.5	-6.6	-13.9	38.9	309	39.956	-5.647	0	0.58
2003-12-19	1	42.1	-6.48	-22.6	29.24	288	40.514	-5.94	0	0.63
2003-12-20	1	17	-5.97	-9.6	38.16	245	33.367	-5.352	0	0.98
2004-01-14	1	50	-6.83	-39.6	15.04	109	52.209	-3.127	3	0.58
2004-02-01	1	20	-6.71	-33.7	19.98	187	47.587	-2.492	3	0.77
2004-02-15	1	33.7	-7.44	-30.7	28.82	379	31.583	-8.855	0	1
2004-03-05	1	19.7	-3.09	-2.8	21.92	1	61.123	0.712	3	1
2004-11-20	1	15.8	-3.74	-9.8	20.12	34	48.518	-3.066	3	0.85
2004-11-22	1	33.1	-3.81	8.3	38.78	109	47.49	-2.961	3	0.73
2004-11-23	1	37.3	-4.75	-2.1	35.9	415	32.738	-7.889	2	0.57
2004-11-27	1	23	-3.5	1.6	29.6	401	35.997	-7.162	0	0.89
2004-12-25	1	17.6	-9.46	-59.1	16.58	88	51.578	-3.588	1	0.69
2004-12-26	1	15.2	-6.01	-38.5	9.58	50	49.571	-4.333	1	0.98
2005-01-04	1	50	-4.55	-19.2	17.2	154	52.886	-3.206	1	0.92
2005-01-06	1	50	-9.41	-55.8	19.48	58	50.375	-2.852	1	0.57
2005-01-20	1	21.2	-9.2	-54.5	19.1	186	44.333	-4.319	3	0.73
2005-02-08	1	26.3	-4.1	-4.4	28.4	299	43.012	-6.173	1	1
2005-03-10	1	23.3	-2.77	-8.5	13.66	91	60.03	-1.557	3	1
2005-03-13	1	16.6	-1.1	-10.9	-2.1	123	40.872	-3.784	1	0.49
2005-11-07	1	21.2	-4.6	-11.5	25.3	52	48.976	-2.764	1	1
2005-12-17	1	35	-5.06	-25.4	15.08	80	52.767	-3.965	3	1
2005-12-24	1	20.2	-5.08	-12.5	28.14	235	35.939	-4.51	1	1
2005-12-25	1	42.4	-8.13	-29.7	35.34	219	39.905	-5	1	0.5
2006-01-11	1	16.2	-6.64	-24.1	29.02	88	50.892	-4.185	1	0.9
2006-01-13	1	42.2	-6.94	-29.5	26.02	47	45.103	-4.483	1	1
2006-01-15	1	16.6	-8.79	-45.5	24.82	67	44.442	-4.536	1	1
2006-02-16	1	18.4	-7.13	-26	31.04	334	38.481	-4.539	0	0.52
2006-04-02	1	80	-4.98	-20.4	19.44	113	73.576	-0.445	3	0.94
2006-10-29	1	22.2	-4.14	-16.0998	17.0202	15	44.948	-1.884	2	0.73
2006-11-05	1	16.4	-2.29	6.53527	24.8553	55	49.757	-2.595	3	1
2006-12-27	1	44	-6.56	-27.9977	24.4823	142	41.352	-3.962	1	0.99
2006-12-31	1	26.3	-6.5	-18.1679	33.8321	57	31.096	-6.137	1	1
2007-01-06	1	20.2	-6.98	-33.1771	22.6629	300	48.983	-3.165	3	0.45
2007-01-07	1	24.6	-7	-36.6984	19.3016	22	47.263	-3.788	1	0.55
2007-01-21	1	29.3	-6.97	-39.0087	16.7513	190	58.941	-1.877	3	0.57
2007-02-04	1	34.1	-7.3	-34.6735	23.7265	103	51.621	-2.824	2	0.66
2007-03-15	1	41.5	-6.68	-28.4784	24.9616	208	49.794	-2.681	2	0.52
2007-03-18	1	18.2	-4.47	-16.6723	19.0877	64	50.84	-1.984	1	1
2007-05-13	1	23.6	-1.19	-3.37826	6.14174	33	70.576	0.068	3	1
2007-11-21	1	35.4	-3.76371	-4.69181	25.4179	218	46.061	-4.319	3	0.91
2007-11-22	1	22.2	-6.03646	-24.9894	23.3023	176	48.765	-3.665	1	0.67
2007-12-02	1	27.5	-3.00121	-11.0175	12.9922	32	59.768	-1.859	3	0.75
2008-01-08	1	22.4	-5.05175	-11.8216	28.5924	96	32.111	-4.982	1	0.94
2008-01-30	1	41.8	-8.17575	-26.6616	38.7444	313	41.812	-5.275	2	0.93
2008-02-01	1	33.2	-6.63925	-23.2502	29.8638	238	32.52	-5.695	0	1
2008-02-15	1	28.5	-7.638	-43.2557	17.8483	268	44.645	-4.742	1	0.74
2008-02-19	1	36.7	-5.45	-10.431	33.169	373	40.489	-7.002	0	0.98
2009-02-01	1	25.6	-5.82	-20.6553	25.9047	140	51.642	-2.902	3	0.96
2009-02-11	1	23.4	-6.86	-29.5036	25.3764	370	49.765	-3.096	3	0.67
2009-02-18	1	17	-2.32956	-11.107	7.5295	115	42.683	-4.348	1	1
2009-02-22	1	35.2	-5.33	-17.1034	25.5366	239	44.775	-4.065	1	0.72
2009-02-28	1	42.8	-8.82	-47.0915	23.4685	221	48.344	-4.417	1	0.93
2009-03-02	1	46	-9.33	-57.7206	16.9194	108	46.633	-3.222	1	1
2009-03-24	1	18.2	-5.36	-19.2189	23.6611	193	51.022	-3.212	1	0.92
2009-12-17	1	43	-1.20138	-8.6828	0.928201	0	-	-	-	-
2010-01-20	1	31.4	-4.5495	-25.5018	10.8942	81	55.595	-2.287	3	0.81
2010-01-26	1	26.7	-7.0325	-37.3808	18.8792	323	43.437	-5.491	1	0.58
2010-02-04	1	27.4	-4.78937	-11.9905	26.3245	308	43.066	-5.002	0	0.75
2010-02-26	1	34.8	-5.5135	-33.4685	10.6395	108	61.756	-1.273	3	0.99
2010-02-28	1	21	-3.75617	-21.9162	8.1331	143	63.611	-1.225	3	1
2010-03-01	1	31.4	-4.38333	-16.7762	18.2905	160	62.161	-0.61	3	0.68
2010-03-27	1	15.2	-3.56235	-11.4718	17.0269	83	64.026	-1.166	3	0.88
2010-12-13	1	33.6	-7.47081	-26.5912	33.1753	388	32.978	-7.965	0	0.5
2011-01-01	1	19.1	-3.3246	-6.64297	19.9538	132	42.293	-4.561	1	0.99
2011-01-30	1	28.7	-4.3947	-24.1917	10.9659	52	64.764	-1.021	3	1
2011-01-31	1	27.4	-5.40427	-24.0005	19.2336	302	54.044	-4.43	1	0.92
2011-02-21	1	37.6	-5.97802	-35.3514	12.4728	162	58.449	-1.625	3	0.89
2011-03-11	1	18.7	-3.30873	-0.882622	25.5872	356	40.842	-6.121	0	0.98
2011-03-24	1	20.9	-4.24703	-26.1415	7.83472	98	56.694	-2.709	1	0.99
2011-04-05	1	30.1	-6.81828	-49.7987	4.74752	14	60.655	-1.46	1	1
2011-11-19	1	15.4	-4.51338	-18.5039	17.6031	54	47.973	-4.138	1	1
2011-12-25	1	34.5	-7.2176	-35.308	22.4328	106	44.747	-3.873	3	0.57
2012-01-13	1	35.3	-7.86891	-48.3646	14.5867	193	45.713	-4.003	1	0.68
2012-02-01	1	15.4	-7.3548	-42.415	16.4234	77	48.891	-3.572	1	0.79
2012-02-18	1	19.6	-5.5	-18.7503	25.2497	208	45.526	-4.189	2	0.41
2012-03-01	1	25.1	-5.87815	-25	22.0252	358	37.791	-6.214	0	0.85
2012-03-02	2	35.1	-4.49268	-17.2077	18.7337	314	40.834	-5.692	0	0.94
2012-11-14	1	23	-2.44603	-4.03307	15.5351	73	49.256	-3.839	1	0.82
2012-11-26	1	26	-5.68179	-31.1068	14.3475	0	-	-	-	-
2012-12-05	1	18.6	-2.4224	1.34876	20.728	346	46.39	-3.206	3	0.6
2012-12-22	1	32.9	-6.05	-27.0776	21.3224	170	44.6	-5.342	1	0.92
2013-01-01	1	16.8	-4.8	-17.4711	20.9289	0	-	-	-	-
2013-01-05	1	22.4	-5.51	-22.5078	21.5722	0	-	-	-	-
2013-01-08	1	32.9	-6.37	-28.547	22.413	293	46.732	-3.897	2	0.59
2013-01-17	1	30.3	-0.7	1.93119	7.53119	0	-	-	-	-
2013-01-30	1	25.1	-4.21575	-16.4599	17.2661	43	50.821	-3.699	3	0.72
2013-01-31	1	33.4	-8.31467	-42.8679	23.6495	97	49.007	-4.113	1	0.72
2013-02-01	1	18	-8.28	-44.7	21.54	119	48.993	-3.71	1	0.86
2013-12-05	1	23.1	-5.50405	-18.363	25.6694	152	57.531	-2.596	3	0.86
2013-12-06	1	32.9	-5.56245	-21.8558	22.6438	305	43.107	-5.07	1	0.91
2013-12-11	1	27.7	-5.8755	-30.0262	16.9778	213	34.262	-4.387	2	0.85
2013-12-15	1	32.9	-8.214	-38.1471	27.5649	72	30.539	-8.374	0	0.96
2014-03-10	1	27.9	-2.54	-5.32823	14.9918	71	59.834	-1.411	3	0.97
2014-03-13	1	32.9	-7.05	-44.8047	11.5953	116	54.378	-3.051	1	1
2014-03-25	1	32.6	-5.97533	-29.2822	18.5204	26	69.242	0.318	1	1
2014-05-08	1	33.2	-4.15	-22.4561	10.7439	18	81.368	0.984	3	1
2014-11-02	1	25	-3.20324	-12.8179	12.808	106	50.203	-3.519	1	0.74
2014-11-16	1	60	-6.74352	-43.5856	10.3626	29	51.441	-1.101	1	0.76
2014-11-25	1	22	-5.61166	-27.1851	17.7082	4	40.04	-3.05	1	1
2014-11-27	1	43	-5.06175	-17.7533	22.7407	148	48.362	-4.679	1	0.89
2015-01-04	1	19.4	-5.55	-21.4976	22.9024	244	39.812	-5.467	1	0.65
2015-01-08	1	33.1	-7.98	-36.1646	27.6754	382	40.358	-6.543	2	0.8
2015-01-11	1	62	-6.14	-20.7139	28.4061	244	29.836	-8.014	0	0.8
2015-01-15	1	17.3	-6.93734	-36	19.4988	2	41.814	-4.471	2	1
2015-01-16	1	24.5	-4.48625	-17.2164	18.6736	42	39.111	-3.006	3	0.67
2015-02-15	1	17.3	-6.04344	-28.7928	19.5547	14	32.047	-5.614	1	1
2015-02-22	1	32.9	-7.58445	-37.7312	22.9444	70	36.394	-4.824	2	0.47
2015-04-14	1	32.9	-6.14571	-30.8901	18.2756	105	61.181	-0.361	1	0.7
2015-11-01	1	31.4	-3.76078	-20.072	10.0142	5	57.024	-4.062	3	1
2015-12-02	1	21.7	-4.2964	-14.0689	20.3024	64	40.614	-2.752	3	0.44
2015-12-13	1	18	-7.47555	-38.3078	21.4966	5	44.841	-2.647	3	0.6
2016-01-02	1	31.4	-5.36258	-18.4046	24.496	391	34.467	-8.974	0	1
2016-01-24	1	30.3	-5.09753	-14.9924	25.7878	182	42.856	-4.088	2	0.32
2016-01-25	1	23.8	-4.20195	-3.27297	30.3427	407	41.025	-6.77	0	0.94
2016-01-27	1	29	-6.60057	-23.0433	29.7612	155	33.75	-6.378	1	0.92
2016-02-07	2	64	-6.65955	-32.1317	21.1447	261	51.378	-3.695	2	0.92
2016-02-22	1	35.5	-6.34914	-38.7322	12.0609	210	56.171	-1.495	3	0.5
2016-03-28	1	15.7	-4.37252	-14.6332	20.3469	247	48.68	-2.317	1	0.72
2016-04-14	1	16.3	-3.73654	-16.3701	13.5222	97	59.223	-1.458	3	1
2016-12-15	1	20.1	-6.02487	-27.3554	20.8435	395	39.591	-6.832	0	0.82
2016-12-16	1	23	-5.51959	-16.8807	27.276	228	31.031	-5.763	0	0.91
2017-01-27	1	15.3	-6.56845	-37.9631	14.5845	255	53.558	-2.223	3	0.95
2017-12-07	1	15.3	-3.51011	-2.34461	25.7363	288	41.029	-4.788	2	0.45
2017-12-25	1	17.3	-5.01722	-12.7493	27.3885	267	46.603	-5.03	2	0.8
2018-01-02	1	34.4	-7.11478	-41.1472	15.7711	238	48.861	-2.778	3	0.9
2018-01-06	1	35	-6.47694	-40.486	11.3296	229	56.218	-2.011	3	0.97
2018-01-15	1	19	-6.38988	-43.7976	7.32146	152	52.598	-3.073	3	0.99
2018-01-20	1	17	-7.33176	-33.7045	24.9496	209	42.605	-4.169	2	0.99
2018-01-26	1	29.4	-5.54324	-27.764	16.5819	302	42.183	-4.879	1	0.52
2018-02-17	1	23.7	-7.85505	-51.4389	11.4015	82	56.269	-1.561	3	0.99
2018-02-18	1	25.4	-5.40985	-31.7331	11.5456	133	50.414	-2.721	3	0.95
2018-02-22	1	23.2	-5.14255	-32.5481	8.59232	1	63.508	-1.504	3	1
2018-04-11	1	18.4	-4.48843	-19.936	15.9714	114	65.664	-0.947	3	1
2018-10-26	1	32.5	-5.50717	-27.1989	16.8585	99	58.245	-2.473	3	0.8
2018-11-17	1	15.6	-2.33335	0.3678	19.0346	101	48.368	-4.606	1	1
2018-11-18	1	16	-5.25086	-26.4457	15.5612	41	49.431	-4.863	1	1
2018-12-07	1	60	-7.28051	-42.9352	15.3089	134	54.299	-3.313	1	0.65
2018-12-08	1	15.7	-6.08395	-31.1097	17.5619	170	45.802	-4.516	2	0.83
2018-12-21	1	29	-6.20005	-34.6988	14.9016	127	46.505	-4.115	1	0.96
2018-12-28	1	57.3	-7.47027	-24.0128	35.7494	310	42.861	-5.2	0	0.92
2019-01-09	1	26.3	-5.44105	-16.3573	27.1711	248	42.027	-5.183	1	0.37
2019-01-17	1	41.4	-8.06824	-32.7567	31.7892	216	42.621	-5.361	2	0.83
2019-02-07	1	30.6	-0.350924	10.5101	13.3174	0	-	-	-	-
2019-02-09	1	17.8	-5.40628	-34.4604	8.7898	76	50.761	-2.483	3	1
2019-02-11	1	20.7	-5.04837	-24.0155	16.3715	203	48.352	-3.124	1	1
2019-02-23	1	24.8	-2.22839	0.860971	18.6881	53	53.285	-2.186	3	1
2019-02-24	1	22.8	-4.4508	-17.4384	18.168	104	57.011	-2.044	3	1
2019-02-28	2	103.5	-6.85932	-41.7506	13.124	218	52.507	-2.854	1	0.93
2019-12-09	1	57.3	-4.067	-10.5295	22.0065	80	42.258	-4.774	1	0.99
2019-12-10	1	66.2	-4.67325	-16.873	20.513	137	51.23	-3.273	3	0.74
2019-12-28	1	22	-6.65	-31.1635	22.0365	133	48.754	-3.056	2	0.5
2020-01-05	2	127.1	-7.96843	-41.2037	22.5438	138	49.065	-4.042	1	0.75
2020-01-10	1	53.3	-11.5076	-72.1772	19.8838	142	43.804	-5.526	1	0.99
2020-01-20	1	24.7	-3.33853	-11.6742	15.0341	149	51.586	-2.739	1	1
2020-01-21	1	26	-3.30214	-5.79811	20.619	97	46.287	-3.173	1	0.9
2020-01-24	1	32.6	-4.62714	-13.7383	23.2788	110	45.771	-3.066	1	0.9
2020-01-25	1	39.2	-5.18441	-17.7282	23.7471	248	32.423	-4.386	2	0.81
2020-02-01	1	15.9	-2.50852	-3.41034	16.6578	224	43.628	-2.419	2	0.88
2020-02-08	1	47.8	-6.93976	-31.2828	24.2353	105	41.08	-3.435	2	0.77
2020-02-20	1	24.8	-5.15143	-27.0569	14.1546	1	57.222	-1.677	1	1
2020-11-05	1	35.1	-5.04668	-24.6873	15.6861	213	44.827	-2.484	1	0.67
2020-11-26	1	35.8	-3.80535	-34.4643	-4.0215	141	47.791	-3.419	1	0.81
2020-12-18	1	33.2	-9.07369	-65.6105	6.97899	9	58.579	-2.204	3	1
2020-12-25	1	19.1	-3.19146	-6.44944	19.0823	49	40.739	-3.244	1	1
2021-01-15	1	27	-3.75186	-24.445	5.56993	242	50.561	-3.821	3	0.99
2021-01-18	1	48.6	-7.42509	-42.3615	17.0393	151	50.413	-3.353	3	0.48
2021-01-20	1	54	-6.90944	-29.172	26.1035	194	38.101	-5.052	0	0.4
2021-01-30	1	38.5	-5.51531	-21.4148	22.7076	289	36.238	-5.38	0	0.43
2021-02-05	1	22.9	-7.11138	-50	6.89106	0	-	-	-	-
2021-02-17	2	67.2	-6.80772	-27.5784	26.8834	279	42.533	-5.37	0	0.76
2021-02-19	1	22.1	-3.71927	1.74762	31.5018	338	32.26	-5.289	0	0.91

## Sheet: Accumulated rainfall
Accumulated rainfall d-excess values over 3yr intervals between 1995-2021 (for >15 mm rainfall events).
Columns A: Years (range).
Columns B,C: Northern rainfall monitoring sites accumulated rainfall d-excess and corresponding number of samples ( >15mm rainfall) (# samples).
Columns D,E: Central rainfall monitoring sites accumulated rainfall d-excess and corresponding number of samples ( >15mm rainfall) (# samples).
Columns F,G: Soreq accumulated rainfall d-excess and corresponding number of samples ( >15mm rainfall) (# samples).
	Northern EM		Central EM		Soreq
Years	d-excess	# samples	d-excess	# samples	d-excess	# samples
	(‰; vs. VSMOW)		(‰; vs. VSMOW)		(‰; vs. VSMOW)
1995-1997	-	-	19.5	48	22.6	40
1998-2000	22.6	20	22.5	32	23.8	23
2001-2003	25.4	195	25.5	52	24.3	43
2004-2006	19.6	102	23.1	71	22.9	32
2007-2009	19.1	100	21.1	55	20.7	23
2010-2012	19.3	117	19.3	64	18.3	27
2013-2015	18.5	95	20.2	74	20	32
2016-2018	14.4	72	15.9	74	18.2	30
2019-2021	16.5	46	19.3	59	19.5	25

## Sheet: MOI2
Mediterranean Oscillation Index (MOI2) DJF means at yearly intervals.
Columns A, B: Years (range).
Columns C: MOI2 pressure index.
Years		MOI2
from (D)	to (F)	DJF
1994	1995	0.4022
1995	1996	-0.942813
1996	1997	-0.732356
1997	1998	-0.257767
1998	1999	0.0410889
1999	2000	0.325989
2000	2001	-0.338222
2001	2002	0.0196222
2002	2003	0.0624
2003	2004	-0.0577692
2004	2005	-0.0704333
2005	2006	-0.368311
2006	2007	0.220844
2007	2008	-0.0335385
2008	2009	-0.529889
2009	2010	-1.03099
2010	2011	-0.255011
2011	2012	0.526736
2012	2013	0.284567
2013	2014	-0.149578
2014	2015	0.304522
2015	2016	0.0453297
2016	2017	-0.353522
2017	2018	0.0571444
2018	2019	0.489078
2019	2020	0.23522
2020	2021	-0.462822
