# Supplementary material for: Weakened AMOC related to cooling and atmospheric circulation shifts in the last interglacial Eastern Mediterranean
Source: Nat Commun. 2023 Aug 25;14:5180. doi: 10.1038/s41467-023-40880-z (PMC10449873; doi:10.1038/s41467-023-40880-z)
Supplement: Supplementary file 5 — Supplementary Code [file 41467_2023_40880_MOESM5_ESM.zip]

Archive with 28 entries (23 files):
- code/
- __MACOSX/._code
- code/.DS_Store
- __MACOSX/code/._.DS_Store
- code/WorkingFolder/
- __MACOSX/code/._WorkingFolder
- code/WorkingFolder/step2_python.py
- __MACOSX/code/WorkingFolder/._step2_python.py
- code/WorkingFolder/tracevars_era5_slim
- __MACOSX/code/WorkingFolder/._tracevars_era5_slim
- code/WorkingFolder/.DS_Store
- __MACOSX/code/WorkingFolder/._.DS_Store
- code/WorkingFolder/lagranto_era5_surface_backtraj
- __MACOSX/code/WorkingFolder/._lagranto_era5_surface_backtraj
- code/WorkingFolder/date_list
- __MACOSX/code/WorkingFolder/._date_list
- code/WorkingFolder/step1_LagrantoJob_ml_loop_array.pbs
- __MACOSX/code/WorkingFolder/._step1_LagrantoJob_ml_loop_array.pbs
- code/WorkingFolder/README.TXT
- __MACOSX/code/WorkingFolder/._README.TXT
- code/WorkingFolder/Lagranto/
- __MACOSX/code/WorkingFolder/._Lagranto
- code/WorkingFolder/era5/
- __MACOSX/code/WorkingFolder/._era5
- code/WorkingFolder/Lagranto/.DS_Store
- __MACOSX/code/WorkingFolder/Lagranto/._.DS_Store
- code/WorkingFolder/Lagranto/bin/
- __MACOSX/code/WorkingFolder/Lagranto/._bin
