# Supplementary material for: Weakened AMOC related to cooling and atmospheric circulation shifts in the last interglacial Eastern Mediterranean
Source: Nat Commun. 2023 Aug 25;14:5180. doi: 10.1038/s41467-023-40880-z (PMC10449873; doi:10.1038/s41467-023-40880-z)
Supplement: Supplementary file 5 — Supplementary Code [file 41467_2023_40880_MOESM5_ESM.zip › code/WorkingFolder/step2_python.py]

### Import the necessary libraries ###
import os
import numpy as np
from datetime import datetime, timedelta
import matplotlib.pyplot as plt
import cartopy.crs as ccrs
import sompy
import xarray as xr
from lagranto.trajectory import Tra


def calc_Stats_allevents_cave_loop_full():

    ###Read in the dataset of trajectories###

    dlon = 0.05
    dlat = 0.05
    centerlat = 31.75
    centerlon = 35.1
    p0 = 1014
    Hs = 8000
    trajlist = [['p', 'hPa'], ['RH', '%%'], ['T2MmSSTK', 'K'], ['Q', 'kg kg-1'], ['Q', 'kg kg-1'], ['SLHF', ''],['LSP', ''], ['CP', '']]
    ivar = 0
    trajvar = trajlist[ivar][0]
    unitstr = trajlist[ivar][1]
    rgionstr = 'cave'
    flg_print_fig = 0


    # load dates for rain events
    file_dates = '/WorkingFolder/date_list'
    trajs_path = '/WorkingFolder'

    my_file = open('%s' % (file_dates), "r")
    content = my_file.readlines()
    datelist = []
    for line in content:
        line_split = line.split("\n")[0]
        datelist.append(line_split)
    datelist = np.stack(datelist)
    datelist = np.unique(datelist)

    # check for lagranto output files
    timedelta_vec = [-12, -9, -6,-3, 0]

    datelist_new = []
    datelist_indices = []

    for ievent, date_event in enumerate(datelist): #This for loop iterates over the list datelist and assigns each date in the list to the variable date_event. The enumerate() assigns an index value ievent to each date, starting from 0.
        flag_add = 0
        for idt, dt in enumerate(timedelta_vec):
            timestamp = date_event + timedelta(hours=dt)
            dateeventstrtmp = '%s' % (datetime.strftime(timestamp, '%Y%m%d_%H'))
            trajfile = '%s/raintraj_%s/trajout_trace38f2cvN_slim_%s' % (trajs_path, dateeventstrtmp, dateeventstrtmp)
            if os.path.isfile(trajfile) == 0:
                print('missing %s' % dateeventstrtmp)
            else:
                flag_add+=1

        if flag_add < len(timedelta_vec):
            print('discard event %s' % (datetime.strftime(date_event, '%Y%m%d_%H')))
        else:
            datelist_new.append(date_event)
            datelist_indices.append(ievent)
    len(datelist_new)


    datelist = np.stack(datelist_new)
    datelist.shape
    datelist_indices = np.stack(datelist_indices)
    datelist_indices.shape

    results_events = np.zeros([datelist.shape[0], 6, len(timedelta_vec)])

    ge = 9.80665

    trajs_composit = Tra(usedatetime=False);
    flgtrajarr = 0
    itt = 0
    its =0
    # load trajectories and subset following Sodeman et al. (2008)
    for ievent, date_event in enumerate(datelist):
        for idt, dt in enumerate(timedelta_vec):
            timestamp = date_event + timedelta(hours=dt)
            dateeventstrtmp = '%s' % (datetime.strftime(timestamp, '%Y%m%d_%H'))

            trajfile = '%s/raintraj_%s/trajout_trace38f2cvN_slim_%s' % (trajs_path, dateeventstrtmp, dateeventstrtmp)

            trajs = Tra()
            trajs.load_ascii(trajfile)
            trajs.__setitem__('eventid', np.ones_like(trajs['lon'])*ievent)
            check_BLP3 = 1014*np.exp(-trajs['BLH']*1.5/Hs)
            trajs.__setitem__('BLP', check_BLP3)
            trajs.__setitem__('dQ', trajs['Q']*1)
            trajs['dQ'][:, 0:-1] = trajs['Q'][:, 0:-1] - trajs['Q'][:, 1:]
            trajs['dQ'][:, -1] = 0
            trajs['SSTK'][np.where(trajs['SSTK'] <= -200)] = np.nan
            trajs.__setitem__('T2MmSSTK', trajs['T2M'] - trajs['SSTK'])

            # selects trajectories that were somewhere over ocean
            # selects trajectories that were within BLP
            mean_press_step = trajs['p']*1
            mean_press_step[:,0:-1] = (trajs['p'][:,1:]+trajs['p'][:,0:-1])/2

            mean_BLP_step = 1*trajs['BLP']
            mean_BLP_step[:,0:-1] = (trajs['BLP'][:,1:]+trajs['BLP'][:,0:-1])/2

            is_ocean_step = np.ones_like(mean_BLP_step)
            is_ocean_step[:,0:-1] = np.logical_or(np.isfinite(trajs['SSTK'][:,0:-1] ), np.isfinite(trajs['SSTK'][:,1:]))
            is_ocean_step[:, -1] = np.logical_or(np.isfinite(trajs['SSTK'][:, -1]), np.isfinite(trajs['SSTK'][:, -2]))
            is_pbl = mean_BLP_step<mean_press_step
            is_OBL_uptake = np.logical_and(is_pbl, is_ocean_step)
            trajs.__setitem__('is_OBL_uptake', is_OBL_uptake)

            # select relevant trajs
            inds_box_lon = np.logical_and(trajs['lon'][:, 0] <= centerlon + dlon, trajs['lon'][:, 0] >= centerlon - dlon)
            inds_box_lon = np.where(inds_box_lon == 1)[0]
            inds_box_lonlat = inds_box_lon[(np.logical_and(trajs[inds_box_lon, 0]['lat'] <= centerlat + dlat, trajs[inds_box_lon, 0]['lat'] >= centerlat - dlat))]

            trajs_strat_inds = np.where(is_pbl[inds_box_lonlat,0])[0]
            trajsplot = trajs[inds_box_lonlat[trajs_strat_inds], :]


            thold_dqc = 0.01
            thhold_backQ_dry = 0.05 #g/kg
            # Initialize all moisture increases at the uptake locations with their unweighted contribution
            # indices go backwards, so t-t(-6h) is (ind)-(ind+1)
            inds_trajs_subset = inds_box_lonlat[trajs_strat_inds]
            deltaQ0 = 1*trajs['dQ'][inds_trajs_subset,:] 
            deltaQ0[np.where(np.abs(deltaQ0) <= thold_dqc)] = 0 # This threshold suppresses spurious uptakes due to numerical noise and keeps the analysis computationally feasible
            deltaQ0[:,-1] = 0
            deltaQ0_obl = 1*deltaQ0
            deltaQ0_other = 1*deltaQ0
            deltaQ0_obl[is_OBL_uptake[inds_trajs_subset,:]==0] = np.nan
            deltaQ0_obl[deltaQ0_obl == 0] = np.nan
            deltaQ0_obl_uptake = 1* deltaQ0_obl 
            deltaQ0_obl_uptake[deltaQ0_obl_uptake==0] = np.nan
            deltaQ0_obl_uptake[deltaQ0_obl<0] = np.nan
            deltaQ0_obl_precip= 1* deltaQ0_obl 
            deltaQ0_obl_precip[deltaQ0_obl_precip==0] = np.nan
            deltaQ0_obl_precip[deltaQ0_obl>0] = np.nan
            deltaQ0_other_uptake = 1*deltaQ0_other
            deltaQ0_other_uptake[deltaQ0_other_uptake<=0] = np.nan
            qfinal = trajs['Q'][inds_trajs_subset, :] * 10
            f_other = deltaQ0_other_uptake/qfinal
            f_init = deltaQ0_obl_uptake/qfinal
            f_adjusted = 1*f_init
            deltaQ_obl_uptake_adjusted = deltaQ0_obl_uptake*1

            for ith in range(0, f_init.shape[0]):
                deltaQ0_tmp = deltaQ0[ith, :]
                deltaQ0_obl_uptake_tmp = deltaQ0_obl_uptake[ith, :]
                deltaQ_obl_uptake_adjusted_tmp = deltaQ_obl_uptake_adjusted[ith,:]
                f_adjusted_tmp = f_adjusted[ith,:]
                qtest = qfinal[ith,:]
                ind_dryout = np.where(qtest[1:]<=0.05)[0]
                if len(ind_dryout)>0:
                    ind_dryout = ind_dryout[0]+1
                    f_adjusted_tmp[ind_dryout:] = np.nan
                    deltaQ_obl_uptake_adjusted_tmp[ind_dryout:] = np.nan
                else:
                    ind_dryout = f_init.shape[1]-1
                for n in np.arange(ind_dryout,0,-1):  # progress forward in time...
                    deltaQ0n = deltaQ0_tmp[n]
                    deltaQm = deltaQ0_obl_uptake_tmp[n + 1:]
                    deltaQm_prime = deltaQ_obl_uptake_adjusted_tmp[n + 1:]
                    fmtmp = f_adjusted_tmp[n + 1:]
                    Qn = qtest[n]*1
                    if deltaQ0n<0:
                        # discount previous uptakes due to precipitation (only deltaQ):
                        deltaQ_obl_uptake_adjusted_tmp[n + 1:] = deltaQm_prime + deltaQ0n * fmtmp

                    elif deltaQ0n>0:
                        # discount previous uptake due newer uptake (only wights):
                        f_adjusted_tmp[n + 1:] = deltaQm_prime/Qn

                f_adjusted[ith, :] = f_adjusted_tmp
                deltaQ_obl_uptake_adjusted[ith,:] = deltaQ_obl_uptake_adjusted_tmp

            # Eq 2 in Pfahl et al 2008: sum(f_adjusted) = Ra, per traj
            Ra_traj_sub = np.nansum(f_adjusted[:,1:], axis=-1)
            Ra_init = np.nansum(f_init, axis=-1)
            inds_obl_signif = np.where(Ra_traj_sub >= .6)[0]
            inds_obl_small = np.where(Ra_traj_sub < .6)[0]

            # calc Td(x)
            Q = trajs['Q'][inds_trajs_subset,:]
            RH = trajs['RH'][inds_trajs_subset,:]
            T = trajs['T'][inds_trajs_subset, :]
            SST = trajs['SSTK'][inds_trajs_subset, :]
            T2M = trajs['T2M'][inds_trajs_subset, :]
            T2MmSST = trajs['T2MmSSTK'][inds_trajs_subset, :]
            D2M = trajs['D2M'][inds_trajs_subset, :]
            K2C =  -273.15
            TD = 243.04 * (np.log(RH / 100) + (17.625 * (T+K2C)) / (243.04 + T+K2C)) / (17.625 - np.log(RH / 100) - (17.625 * (T+K2C))/(243.04 +(T+K2C)))
            E_vp = 6.11*np.exp(17.67*(TD)/(243.04 +TD))
            E_sst = 6.11 * np.exp(17.67 * (SST+K2C) / (243.04 +SST+K2C))
            E_vp_2m = 6.11 * np.exp(17.67 * (D2M+K2C) / (243.04 +D2M+K2C))
            E_sat_2m = 6.11 * np.exp(17.67 * (T2M+K2C) / (T2M+K2C +243.04))
            RH_2M_SST = 100*E_vp_2m/E_sst
            RH_SST = 100*E_vp/E_sst
            RH_2M = 100*E_vp_2m/E_sat_2m

            # average over trajs:
            RH_SST_traj = np.nansum(f_adjusted[:,1:] * RH_SST[:,1:], axis=-1)/Ra_traj_sub
            RH_2M_SST_traj = np.nansum(f_adjusted[:,1:]*RH_2M_SST[:,1:], axis = -1)/Ra_traj_sub
            SST_traj = np.nansum(f_adjusted[:,1:] * SST[:,1:], axis = - 1)/Ra_traj_sub
            T2MmSSTK_traj = np.nansum(f_adjusted[:,1:] * T2MmSST[:,1:], axis=- 1)/Ra_traj_sub
            Q_traj = np.nansum(f_adjusted[:,1:]*Q[:,1:],  axis=- 1)/Ra_traj_sub

            if len(inds_obl_signif)>0:
                RH_SST_m = np.nanmean(RH_SST_traj[inds_obl_signif])
                RH_2M_SST_m = np.nanmean(RH_2M_SST_traj[inds_obl_signif])
                SST_m = np.nanmean(SST_traj[inds_obl_signif])
                T2MmSSTK_m = np.nanmean(T2MmSSTK_traj[inds_obl_signif])
                Q_traj_m = np.nanmean(Q_traj[inds_obl_signif])
                results_events[ievent, 0, idt] = RH_SST_m
                results_events[ievent, 1, idt] = RH_2M_SST_m
                results_events[ievent, 2, idt] = SST_m
                results_events[ievent, 3, idt] = T2MmSSTK_m
                results_events[ievent, 4, idt] = len(inds_obl_signif)
                results_events[ievent, 5, idt] = Q_traj_m

                trajstmp = Tra(usedatetime=False);
                trajstmp.set_array(trajs[inds_trajs_subset[inds_obl_signif], :])
                trajstmp.__setitem__('RH_2M_SST', RH_2M_SST[inds_obl_signif,:])
                trajstmp.__setitem__('T2MmSST', T2MmSST[inds_obl_signif, :])
                trajstmp.__setitem__('f_adjusted', f_adjusted[inds_obl_signif, :])
                trajstmp.__setitem__('eventid', np.zeros_like(RH_2M_SST[inds_obl_signif, :]) +ievent )

                if its==0:
                    trajs_composit.set_array(trajstmp.get_array())
                    its = 1
                else:
                    trajs_composit.append(trajstmp)

    results_events_mean = results_events[:, :, 0] * 1
    results_events_mean[:, 4] = np.nansum(results_events[:, 4, :], axis=-1)
    results_events_mean[:,:4] = np.nansum(results_events[:, :4,:]*results_events[:, 4,:][:,np.newaxis,:], axis=-1 )
    results_events_mean[:, :4] = results_events_mean[:,:4]/(results_events_mean[:, 4][:,np.newaxis])
    results_events_mean[:,5] = np.nansum(results_events[:, 5,:]*results_events[:, 4,:][:,:], axis=-1 )/(results_events_mean[:, 4])
    tracks_list = np.vstack([np.hstack(results_events_mean[:, 4].reshape(-1, 1)), np.hstack(results_events_mean[:, 1].reshape(-1, 1)), np.hstack(results_events_mean[:, 3].reshape(-1, 1)), np.hstack(results_events_mean[:, 0].reshape(-1, 1)), np.hstack(results_events_mean[:, 2].reshape(-1, 1)), np.hstack(results_events_mean[:, 5].reshape(-1, 1))])


    #prepare trajs for clustering
    varsom = 'Q'
    indmax = 40
    datatmp = 1 * trajs_composit[varsom][:, :indmax:2]
    datatmp1 = 1 * trajs_composit['lon'][:, :indmax:2]
    datatmp2 = 1 * trajs_composit['lat'][:, :indmax:2]
    datatmp_m = np.nanmean(datatmp)
    datatmp_std = np.nanstd(datatmp)
    datatmp2_m = np.nanmean(datatmp2)
    datatmp2_std = np.nanstd(datatmp2)
    datatmp1_m = np.nanmean(datatmp1)
    datatmp1_std = np.nanstd(datatmp1)
    datatmp2 = (datatmp2 - datatmp2_m) / datatmp2_std
    datatmp1 = (datatmp1 - datatmp1_m) / datatmp1_std
    datatmp = (datatmp - datatmp_m) / datatmp_std
    datatmp_clust = np.stack([datatmp1, datatmp2]).transpose([1, 0, 2]).reshape(datatmp1.shape[0], datatmp1.shape[1] * 2)
    tlen_som = datatmp1.shape[1]

    fname_head_str = 'SoreqCave_rain_%dto%dh' % (timedelta_vec[0], timedelta_vec[-1])


    ### Create a SOM ###

    mapsize = [5, 5]
    som_traj = sompy.SOMFactory.build(datatmp_clust, mapsize, mask=None, mapshape='planar', lattice='rect',
                                      normalization='None', initialization='pca', neighborhood='gaussian',
                                      training='batch', name='sompy')  # this will use the default parameters, but you can change the initialization and neighborhood methods
    som_traj.train(n_job=1, train_finetune_radiusfin=4e-1, train_rough_radiusfin=7e-1, verbose='info',
                   train_rough_len=50, train_finetune_len=150)

    fname_som_str = 'som%dx%d_lonlat%s_%ddays'%(mapsize[0], mapsize[1], varsom,tlen_som*2/8)

    # Prepare codebook for plotting
    codebook = som_traj.codebook.matrix
    sompatts = codebook.reshape(np.prod(mapsize), 3, tlen_som)
    som_traj_inds = som_traj.project_data(datatmp_clust)
    som_trajs_patts_trajplot = trajs_composit[:np.prod(mapsize), :indmax:2]
    som_trajs_patts_trajplot[varsom] = sompatts[:, 0, :].squeeze() * datatmp_std + datatmp_m
    som_trajs_patts_trajplot['lon'] = sompatts[:, 1, :].squeeze() * datatmp1_std + datatmp1_m
    som_trajs_patts_trajplot['lat'] = sompatts[:, 2, :].squeeze() * datatmp2_std + datatmp2_m

    codebook = som_traj.codebook.matrix
    sompatts = codebook.reshape(np.prod(mapsize), 2, tlen_som)
    som_traj_inds = som_traj.project_data(datatmp_clust)
    som_trajs_patts_trajplot = trajs_composit[:np.prod(mapsize), :indmax:2]
    som_trajs_patts_trajplot['lon'] = sompatts[:, 0, :].squeeze() * datatmp1_std + datatmp1_m
    som_trajs_patts_trajplot['lat'] = sompatts[:, 1, :].squeeze() * datatmp2_std + datatmp2_m


    ### cluster the trajectories using the SOM ###

    v = sompy.mapview.View2DPacked(2, 2, 'test',text_size=8)
    n_clusters = 4
    cl = som_traj.cluster(n_clusters=n_clusters)
    cl_man = 0*cl-1
    som_cluster_lbls = getattr(som_traj, 'cluster_labels')
    index_zonal = np.sum(som_trajs_patts_trajplot[:,15:]['lat']<45, axis=-1)
    index_north = np.sum(som_trajs_patts_trajplot[:,15:]['lat']>=45, axis=-1)
    index_west = np.sum(som_trajs_patts_trajplot[:,15:]['lon']<20, axis=-1)
    cl_man[np.where(np.logical_and(index_zonal>1, index_zonal>1))] = 0
    cl_man[np.where(np.logical_and(index_zonal>1, index_west>1))] = 1
    cl_man[np.where(np.logical_and(cl_man==-1, index_west>1))] = 2
    som_traj.cluster_labels = cl_man
    som_cluster_lbls = cl_man

    som_traj_inds_clust = 0*som_traj_inds
    for iclust_som in som_cluster_lbls:
        som_patts_in_clust = np.unique(np.where(som_cluster_lbls == iclust_som))
        for isom in som_patts_in_clust:
            som_traj_inds_clust[np.where(som_traj_inds==isom)] = iclust_som

    # find dominant cluster per event:
    event_ids = np.arange(0, datelist.shape[0])
    domintnat_clusters = np.zeros([event_ids.shape[0], 4]) - 1
    for je, ie in enumerate(event_ids):
        inds_trajs_event = np.where(trajs_composit['eventid'][:, 0] == ie)[0]
        if inds_trajs_event.shape[0] > 0:
            tmp_clust_labels_trajs = som_traj_inds_clust[inds_trajs_event] * 1
            clusterlabels_in_event = np.unique(tmp_clust_labels_trajs)
            frac_cluster_tmp = 0 * clusterlabels_in_event
            # calc fraction of each cluster
            for jc, ic in enumerate(clusterlabels_in_event):
                frac_cluster_tmp[jc] = 1.0 * np.sum(tmp_clust_labels_trajs == ic)
            frac_cluster_tmp = frac_cluster_tmp / tmp_clust_labels_trajs.shape[0]
            sort_frac = np.argsort(frac_cluster_tmp)
            domintnat_clusters[je, 0] = clusterlabels_in_event[sort_frac[-1]]
            domintnat_clusters[je, 1] = frac_cluster_tmp[sort_frac[-1]]
            if sort_frac.shape[0] > 1:
                domintnat_clusters[je, 2] = clusterlabels_in_event[sort_frac[-2]]
                domintnat_clusters[je, 3] = frac_cluster_tmp[sort_frac[-2]]


    fig, axs = plt.subplots(2,2, figsize=[20, 10], subplot_kw={'projection': crs})
    varname = 'Q'
    plevs = np.arange(0, 8, 0.05)/10

    ### Plot the dominant cluster trajectories on a map ###

    for iclust in np.unique(som_traj_inds_clust):
        inds_evends_composit = np.where(domintnat_clusters[:, 0] == iclust)[0]
        som_patts_in_cluster = np.unique(som_traj_inds[np.where(som_traj_inds_clust==iclust)])
        ax1 = axs.flat[iclust]
        ax1.set_extent([-15, 45, 28, 76], crs=ccrs.PlateCarree())
        ax1.coastlines()
        gl = ax1.gridlines(draw_labels=True, linewidth=1.5, color='gray', alpha=0.8, linestyle='--')
        gl.top_labels = False
        gl.right_labels = False
        for isom in som_patts_in_cluster:
            trajplot = som_trajs_patts_trajplot[[isom],:]
            lc2 = plot_trajs(ax1, trajplot, varname, alpha=.8, transform=crs, levels=plevs, linewidths=6);
        indsplottmp = np.where(som_traj_inds_clust == iclust)[0]
        event_ids = np.unique(trajs_composit['eventid'][indsplottmp, 0]).astype(int)
        ax1.set_title('Cluster #%d, %d events, %d dom'%(iclust, len(event_ids), inds_evends_composit.shape[0]))

    cax = fig.add_axes([0.92, 0.25, 0.015, 0.5])

    cbar = fig.colorbar(lc2, cax=cax)
    cbar.ax.set_title('gr kg-1', fontsize='large')
 
    fig.savefig('%s_clustsom%d_%s_clust_codemaps.png' % (fname_head_str, n_clusters, fname_som_str), dpi=300, bbox_inches='tight')

    
    ### Save the results to a file ###

    with open('/WorkingFolder/Results_final_%dto%dh_som%dx%d_lonlat%s_clust%d.txt'%(timedelta_vec[0], timedelta_vec[-1],  mapsize[0], mapsize[1], varsom, n_clusters), 'w+') as the_file:
        rownum = -1
        trackarrcounter = -1
        rownum += 1
        rowheader = ('%15s%15s%15s%15s%15s%15s%15s%15s%15s%15s%15s%15s' % ('numOfTrajs', 'RH2MSST', 'T2MmSSTK', 'RHSST', 'SST', 'Q', 'date', 'clust1st', 'clust1stf', 'clust2nd', 'clust2ndf', 'SOM'))
        the_file.write('%s' % (rowheader))
        rownum += 1
        the_file.write('\n')

        rownum += 1
        for tracknum, track in enumerate(tracks_list.T):
            row_end = "".join(['%15s'%('%d'%(domintnat_clusters[tracknum,0])), '%15s'%('%.2f'%(domintnat_clusters[tracknum,1])), '%15s'%('%d'%(domintnat_clusters[tracknum,2])), '%15s'%('%.2f'%(domintnat_clusters[tracknum,3])), '%15s'%('%d'%(som_traj_inds[tracknum]))])
            row1o1 = '%15s' % (datetime.strftime(datelist[tracknum], '%Y-%m-%d'))
            row1o = "".join(['%15s' % ('%.3f' % a) for a in track])
            row1o = "".join([row1o, row1o1, row_end])
            the_file.write("%s" % (row1o))
            rownum += 1
            the_file.write('\n')
    the_file.close()

    return
