# Supplementary material for: Weakened AMOC related to cooling and atmospheric circulation shifts in the last interglacial Eastern Mediterranean
Source: Nat Commun. 2023 Aug 25;14:5180. doi: 10.1038/s41467-023-40880-z (PMC10449873; doi:10.1038/s41467-023-40880-z)
Supplement: Supplementary file 5 — Supplementary Code [file 41467_2023_40880_MOESM5_ESM.zip › code/WorkingFolder/tracevars_era5_slim]

BLH 1. 0 B
PS 1. 0 P
SLP 1. 0 P
T2M 1. 0 SFC
SSTK 1. 0 SFC
CP 1000. 0 R
LSP 1000. 0 R
SLHF 0.00027 0 R
SSHF 0.00027 0 R
Q 1000. 0 P
T 1. 0 P
V10M 1. 0 B
U10M 1. 0 B
D2M 1. 0 SFC
TH 1. 0 S
RH 1. 0 S
PV 1. 0 S
