# Supplementary material for: Weakened AMOC related to cooling and atmospheric circulation shifts in the last interglacial Eastern Mediterranean
Source: Nat Commun. 2023 Aug 25;14:5180. doi: 10.1038/s41467-023-40880-z (PMC10449873; doi:10.1038/s41467-023-40880-z)
Supplement: Supplementary file 5 — Supplementary Code [file 41467_2023_40880_MOESM5_ESM.zip › code/WorkingFolder/lagranto_era5_surface_backtraj]

#!/bin/bash

lagrantobase=/WorkingFolder/Lagranto 
scripthome=/WorkingFolder
#These lines define the paths of the main working folder where the script will operate (lagrantobase) and the folder where the script files are located (scripthome).

startdate=$1
#This line sets the start date for the back-trajectory calculations. The start date is passed as an argument when the script is called.

ulimit -s unlimited
#This command sets the stack size to unlimited, which can be useful when running programs that require a large amount of memory.

echo $startdate

export PATH=${lagrantobase}/bin/:$PATH
#This line adds the lagrantobase/bin/ directory to the system's search path for executables.

specdir=/WorkingFolder/raintraj_${startdate}
if [ ! -d  $specdir ];then
   mkdir $specdir
fi
#This block of code creates a subdirectory named "raintraj_" followed by the start date. If the directory doesn't already exist, it will create it.

cd $specdir

cp $scripthome/regionf .
cp $scripthome/tracevars_era5_slim tracevars
#These two lines copy the "regionf" and "tracevars_era5_slim" files from the scripthome directory to the current directory (regionf) and tracevars (tracevars_era5_slim).
#Tracevars is organized in columns: 1.field (i.e. surface pressure (PS)), 2. scaling factor (i.e. 1000 to convert from Kg/kg to g/kg), 3. flag, 4. the ERA5 file where this field can be accessed.

erai=/WorkingFolder/era5
time_inc=-3
endhours=-240
#These lines define the directory where the ERA5 data is located (erai), the time increment for the trajectory calculations in hours (time_inc), and the total duration of the trajectory in hours (endhours).


date=$startdate
date=`newtime $date 3` #UTC+3
enddate=`newtime $startdate $endhours`
lagendtime=`newtime $enddate ${time_inc}`
dateforw1=`newtime $startdate -243`
#These lines define several date variables that will be used later in the script. The newtime command is used to increment or decrement the date.

while [  "$date" !=  "${dateforw1}" ]; do
    yyyy=${date:0:4}
    mm=${date:4:2}

   if [ ! -f P$date ]; then 
       ln -sf ${erai}/${yyyy}/${mm}/P${date} .
   fi

   if [ ! -f S$date ]; then
       ln -sf ${erai}/${yyyy}/${mm}/S${date} .
   fi

   if [ ! -f SFC$date ]; then
       ln -sf {erai}/${yyyy}/${mm}/SFC${date} .
   fi
   
   if [ ! -f R$date ]; then
        ln -sf {erai}/${yyyy}/${mm}/R${date} .
   fi

   if [ ! -f B$date ]; then
       ln -sf ${erai}/${yyyy}/${mm}/B${date} .
   fi

   date=`newtime $date $time_inc`
done
#This block of code creates symbolic links to the ERA5 files that correspond to the back-trajectory dates. The if statements check if the files already exist in the current directory, and if not, create symbolic links to them using the ln command.
#

# for Soreq
create_startf $startdate startf2cv.txt 'shift(35.1,31.7,.05,.05) @ grid(1,38) @ INDEX' -changet -regionf `pwd`/regionf 
# The create_startf command is The starting positions are written to startf2cv.txt and cover the region specified in regionf. The horizontal start point is at 35.1/31.7 (Soreq), and 37 vertical levels.

echo $enddate
#This line prints the end date of the back-trajectory calculations to the terminal.

if [ ! -f trajout_38f2cv_$startdate ]; then

	if [ ! -f trajoutcv ]; then

        	caltra $startdate $enddate startf2cv.txt trajoutcv -j

	fi

	mv trajoutcv trajout_38f2cv_$startdate

fi
#This block of code checks if a file named "trajout_38f2cv_$startdate" already exists in the current directory. 
#If it does not, the caltra command is called to run the trajectory calculations using the start date, end date, startf2cv.txt file, and output file trajoutcv. 
#The "-j" option is the jumping flag, i.e. if trajectories run into the ground they are lifted a little and allowed to move on.. If the trajoutcv file was successfully created, it is renamed to trajout_38f2cv_$startdate.


if [ ! -f trajout_trace38f2cv_slim_$startdate ]; then

	trace trajout_38f2cv_$startdate trajout_trace38f2cv_slim_$startdate
fi
#This block of code checks if a file named "trajout_trace38f2cv_slim_$startdate" already exists in the current directory. 
#If it does not, the trace command is called to generate the back-trajectory file trajout_trace38f2cv_slim_$startdate. The list of fields to trace are from tracevars_era5_slim (tracevars).


exit 
