# Supplementary material for: Weakened AMOC related to cooling and atmospheric circulation shifts in the last interglacial Eastern Mediterranean
Source: Nat Commun. 2023 Aug 25;14:5180. doi: 10.1038/s41467-023-40880-z (PMC10449873; doi:10.1038/s41467-023-40880-z)
Supplement: Supplementary file 5 — Supplementary Code [file 41467_2023_40880_MOESM5_ESM.zip › code/WorkingFolder/date_list]

19951123
19951213
19960106
19960118
19960119
19960202
19960211
19960301
19960306
19960307
19960307
19960308
19960324
19960325
19961013
19970116
19970121
19970122
19970123
19970131
19970203
19970222
19970223
19970303
19970315
19970316
19970504
19971018
19971104
19971210
19971212
19971216
19971219
19971221
19980113
19980121
19980130
19980301
19980318
19990118
19990407
19991213
20000105
20000106
20000121
20000127
20000129
20000212
20000325
20001024
20001201
20001213
20001220
20001225
20010104
20010105
20010119
20010125
20010205
20010222
20011118
20011205
20011206
20011220
20020108
20020109
20020110
20020121
20020122
20020123
20020128
20020212
20020213
20020329
20020402
20020402
20020403
20021210
20021211
20021220
20021222
20021225
20030105
20030120
20030121
20030205
20030209
20030214
20030216
20030220
20030228
20030316
20030320
20030325
20030326
20031219
20031220
20040114
20040201
20040215
20040305
20041120
20041122
20041123
20041127
20041225
20041226
20050104
20050106
20050120
20050208
20050310
20050313
20051107
20051217
20051224
20051225
20060111
20060113
20060115
20060216
20060402
20061029
20061105
20061227
20061231
20070106
20070107
20070121
20070204
20070315
20070318
20070513
20071121
20071122
20071202
20080108
20080130
20080201
20080215
20080219
20090201
20090211
20090218
20090222
20090228
20090302
20090324
20091217
20100120
20100126
20100204
20100226
20100228
20100301
20100327
20101213
20110101
20110130
20110131
20110221
20110311
20110324
20110405
20111119
20111225
20120113
20120201
20120218
20120301
20120302
20121114
20121126
20121205
20121222
20130101
20130105
20130108
20130117
20130130
20130131
20130201
20131205
20131206
20131211
20131215
20140310
20140313
20140325
20140508
20141102
20141116
20141125
20141127
20150104
20150108
20150111
20150115
20150116
20150215
20150222
20150414
20151101
20151202
20151213
20160102
20160124
20160125
20160127
20160207
20160222
20160328
20160414
20161215
20161216
20170127
20171207
20171225
20180102
20180106
20180115
20180120
20180126
20180217
20180218
20180222
20180411
20181026
20181117
20181118
20181207
20181208
20181221
20181228
20190109
20190117
20190207
20190209
20190211
20190223
20190224
20190228
20191209
20191210
20191228
20200105
20200110
20200120
20200121
20200124
20200125
20200201
20200208
20200220
20201105
20201126
20201218
20201225
20210115
20210118
20210120
20210130
20210205
20210217
20210219
