# Supplementary material for: Weakened AMOC related to cooling and atmospheric circulation shifts in the last interglacial Eastern Mediterranean
Source: Nat Commun. 2023 Aug 25;14:5180. doi: 10.1038/s41467-023-40880-z (PMC10449873; doi:10.1038/s41467-023-40880-z)
Supplement: Supplementary file 5 — Supplementary Code [file 41467_2023_40880_MOESM5_ESM.zip › code/WorkingFolder/step1_LagrantoJob_ml_loop_array.pbs]

#!/bin/bash
#PBS -N Lagranto_run
#PBS -l select=1:ncpus=8:mem=32gb
#PBS -q YOUR_Q_NAME
#PBS -j oe
#PBS -N lagrantocalc
#PBS -m eb
#PBS -J 1-100

ulimit -s unlimited
source ~/.bash_profile
load_lagranto
cd /WorkingFolder

prams=`sed -n "${PBS_ARRAY_INDEX} p" /WorkingFolder/date_list`

parameterArray=($prams)

firstdate=${parameterArray[0]}
echo $firstdate

lagrantobase=/WorkingFolder/Lagranto
export PATH=${lagrantobase}/bin/:$PATH

./lagranto_era5_surface_backtraj ${firstdate}_00 

echo $firstdate
date2=`newtime ${firstdate}_00 -3`
echo $date2
./lagranto_era5_surface_backtraj $date2 

date2=`newtime ${firstdate}_00 -6`
./lagranto_era5_surface_backtraj $date2
echo $date2


date2=`newtime ${firstdate}_00 -9`
./lagranto_era5_surface_backtraj $date2 
echo $date2

date2=`newtime ${firstdate}_00 -12`
./lagranto_era5_surface_backtraj $date2 
echo $date2


exit 0
