# Supplementary material for: Weakened AMOC related to cooling and atmospheric circulation shifts in the last interglacial Eastern Mediterranean
Source: Nat Commun. 2023 Aug 25;14:5180. doi: 10.1038/s41467-023-40880-z (PMC10449873; doi:10.1038/s41467-023-40880-z)
Supplement: Supplementary file 5 — Supplementary Code [file 41467_2023_40880_MOESM5_ESM.zip › code/WorkingFolder/README.TXT]

SYSTEM REQUIREMENTS

1.Software dependencies:
-	python 3.7+
-	numPy
-	matplotlib
-	cartopy
-	xarray
-	sompy
-	lagranto
2.Operating systems: Linux
3.Versions the software has been tested on:
-	python 3.7.X
-	numpy - any
-	matplotlib - any
-	cartopy - any
-	xarray - any
-	sompy 0.1.1
-	lagranto 0.1.7
4. Required non-standard hardware: High-performance computing (HPC) system.

INSTALLATION GUIDE

1. Download scripts.zip file from Edmond (link will be provided following manuscript acceptance). 
2. Extract /WorkingFolder on system.
3. Create a virtual environment for Python 3.7 and activate it.
4. Install the required dependencies using pip or conda.
5. Download Lagranto from: https://iacweb.ethz.ch/staff/sprenger/lagranto/ or https://github.com/C2SM-RCM/lagranto.ecmwf 
6. Install Lagranto in /WorkingFolder/Lagranto  (the bin/ is part of the unzipped folders)
Expected installation time is user and system dependent.

ECMWF DATA ACQUISITION AND PREPARATION

WARNING: These steps will take considerable time and computer memory.
1.Download ERA5 Global Reanalysis data provided by ECMWF (https://confluence.ecmwf.int/display/CKB/How+to+download+ERA5). Data are retrieved via the Climate Data Store API client. Using the ensemble atmospheric (ea) class, the following parameters are retrieved from reanalysis-era5-complete: BLH (Barometric height at the lowest level), PS (Pressure at sea level), SLP (Sea level pressure), T2M (Two-meter temperature), SSTK (Sea surface temperature), CP (Convective precipitation), LSP (Large scale precipitation), SLHF (Surface latent heat flux), SSHF (Surface sensible heat flux), Q (Specific humidity), 3-d wind components (U, V, W), T (Temperature), V10M, U10M (10-meter wind speed u and v -components), D2M (Two-meter dew point temperature). The following variables are calculated using p2s tool (in the Lagranto package): TH (potential temperature), RH (Relative humidity), PV (Potential vorticity). The data should be retrieved at 3hr time increments back to 11 days prior to each date in the ‘date_list’ file at 00:00 (UTC). The spatial grid has a horizontal resolution of is 0.5°×0.5° and vertical resolution of 131 model levels.  
2. Prepare netCDF files for Lagranto: The downloaded parameters should be saved into four file types with different prefixes: B-files (BLH, PV, TH, RH), P-files (PS, SLP, Q, T, U, W), SFC-file (T2M, D2M, U10M, V10M), R-files (CP,  LSP , SLHF, SSHF). Note: It is important the file-structure meet the requirements for Lagranto. Files should be named according to file type (P,S,B etc.), followed by the date (year, month, day), underscore (_) and then time (hour; 2-digits) (i.e. PYYYYMMDD_HH,  and placed in the following folder structure: /WorkingFolder/ERA5/YYYY/MM/DD/PYYYYMMDD_HH).

INSTRUCTIONS FOR USE

1. An HPC resource is needed to handle the data and computational tasks for this analysis. The provided example is compatible with PBS manager on HPC cluster. Please modify the script according to your system. Edit line #4 in ‘step1_LagrantoJob_ml_loop_array.pbs’ file (#PBS -q YOUR_Q_NAME) to specify the queue that a job should be submitted to. Submit the script as a job using the appropriate command for the workload manager. One example command to run this script is ‘qsub’:

qsub step1_LagrantoJob_ml_loop_array.pbs

2. Following the production of trajectory files, run the following command:

python step2_python.py 

The expected output is a plot and an output text file. The plot filename is 'SoreqCave_rain_-12to0h_clustsom4_som5x5_lonlatQ_5days_clust_codemaps.png’. It is a 2×2 grid of maps with the dominant cluster trajectories (see methods in manuscript for more details). The text file name is: ‘Results_final_-12to0h_som5x5_lonlatQ_clust4.txt’. This text file contains the following information for each trajectory: The number of trajectories, relative humidity at 2 meters above sea level, temperature at 2 meters above sea level, relative humidity at sea surface temperature, sea surface temperature, specific humidity, date, dominant cluster, fraction of the dominant cluster, second dominant cluster, fraction of the second dominant cluster, SOM index.
